# Supplementary material for: SORL1-Mediated EGFR and FGFR4 Regulation Enhances Chemoresistance in Ovarian Cancer
Source: Cancers (Basel). 2025 Jan 13;17(2):244. doi: 10.3390/cancers17020244 (PMC11763764; doi:10.3390/cancers17020244)
Supplement: Supplementary file 1 [file cancers-17-00244-s001.zip]

Archive with 6 entries (6 files):
- Table S1. RNA-QC.pdf
- Table S2. Antibodies.pdf
- Table S3. Primers.pdf
- Table S4. siRNA-shRNA-plasmid.pdf
- Table S5. Patient Demographics.pdf
- Table S6. SORL1 in TCGA-Ovarain cancer.pdf
